# Supplementary material for: Determinants of Diet and Physical Activity in Malaysian Adolescents: A Systematic Review
Source: Int J Environ Res Public Health. 2019 Feb 19;16(4):603. doi: 10.3390/ijerph16040603 (PMC6406561; doi:10.3390/ijerph16040603)
Supplement: Supplementary file 1 [file ijerph-16-00603-s001.zip]

Archive with 4 entries (4 files):
- Table S1. Prisma checklist.docx
- Table S2,S3. Quality assessment of studies.docx
- Text S1.Search strategies.docx
- Text S2.Newcastle-Ottawa Scale.docx
